# Supplementary material for: Highly pathogenic H5N6 avian influenza virus outbreak in Pavo cristatus in Jiangxi Province, China
Source: Emerg Microbes Infect. 2019 Mar 11;8(1):377–80. doi: 10.1080/22221751.2019.1586411 (PMC6455133; doi:10.1080/22221751.2019.1586411)
Supplement: Supplemental Material [file TEMI_A_1586411_SM9500.zip]

Archive with 4 entries (4 files):
- Supplementary Material/Supplementary_Figure_1_to_Supplementary_Figure_3.pdf
- Supplementary Material/Supplementary_materials.pdf
- Supplementary Material/Supplementary_Table_1_to_Supplementary_Table_5.pdf
- Supplementary Material/Supplementary_Video_1.mp4
